# Supplementary material for: Effect of Waiting Period on Initial Adverse Vaginal Microbiome Composition in IVF-ICSI Patients
Source: J Clin Med. 2024 Aug 25;13(17):5024. doi: 10.3390/jcm13175024 (PMC11396159; doi:10.3390/jcm13175024)
Supplement: Supplementary file 1 [file jcm-13-05024-s001.zip]

Archive with 1 entries (1 files):
- jcm-3108181-supplementary.xlsx
