# Supplementary material for: Effect of Waiting Period on Initial Adverse Vaginal Microbiome Composition in IVF-ICSI Patients
Source: J Clin Med. 2024 Aug 25;13(17):5024. doi: 10.3390/jcm13175024 (PMC11396159; doi:10.3390/jcm13175024)
Supplement: Supplementary file 1 [file jcm-13-05024-s001.zip › jcm-3108181-supplementary.xlsx]

## Sheet: Tabelle1
Supplementary Table S1: Reproductive Outcomes of the Study
	t0	t1	t2	t3
n patients	76	21	10	5
n patients with low profile	23	12	8	4
n patients with medium profile	16	4	0	0
n patients with high profile	37	5	2	1
n embryo transfers	37	6	2	1
n patients with low profile, without embryo transfer	21	12	8	4
n patients with low profile but embryo transfer was performed	2	0	0	0
n patients with medium profile, without embryo transfer	5 2	1 4	-	-
n patients with medium profile and embryo transfer was performed	11	3	-	-
n patients with high profile, without embryo transfer	13 3	1 5	0	0
n patients with medium profile and embryo transfer was performed	24	3	2	1
n patients with clinical pregnancy 1	18	1	1	0
n patients with live birth	15	1	1	0
n patients with miscarriage	3	0	0	0
Stratified results of the microbiome analysis (low, medium and high score) with respective number of patients who
underwent embryo transfer (fresh and frozen-thawed transfer) within 3 months of the last vaginal sample collection and
with details of the reproductive outcome subdivided according to the first (t0), second (t1), third (t2) and forth (t3) sample.
1 clinical pregnancy rate is defined as ultrasound visualization of a gestational sac
2 reasons for no embryo transfer: no treatment due to COVID-19 pandemic (n = 2), no suitable embryo (n = 3)
3 reasons for no embryo transfer: no treatment due to COVID-19 pandemic (n = 6), no suitable embryo (n = 3), spontaneous pregnancy (n = 1)
4 reason for no embryo transfer: no treatment due to COVID-19 pandemic (n = 1)
5 reason for no embryo transfer: no treatment due to COVID-19 pandemic (n = 1)
